# Supplementary material for: Impacts of Early Weaning on Lamb Gut Health and Immune Function: Short-Term and Long-Term Effects
Source: Animals (Basel). 2025 Jul 18;15(14):2135. doi: 10.3390/ani15142135 (PMC12291703; doi:10.3390/ani15142135)
Supplement: Supplementary file 1 [file animals-15-02135-s001.zip › Table S2.xlsx]

## Sheet: EW49 vs CON49
Table S1-1. List and description of DEGs (EW49 vs CON49)
Gene ID	Gene Name	Description	FPKM.C49_1	FPKM.C49_2	FPKM.C49_3	FPKM.C49_4	FPKM.C49_5	FPKM.C49_6	FPKM.EW49_1	FPKM.EW49_2	FPKM.EW49_3	FPKM.EW49_4	FPKM.EW49_5	FPKM.EW49_6	log2(FC)	P value	Q value	Regulation(EW vs CON)
ENSOARG00000001072	TRPC3	transient receptor potential cation channel subfamily C member 3 [Source:HGNC Symbol;Acc:HGNC:12335]	0.106902	0.266879	0.356774	0.246635	0.232953	0.328414	0.311118	0.657588	0.362429	1.09738	0.58064	0.334131	1.09141	0.0444906	1	up
ENSOARG00000002127	TTC21A	tetratricopeptide repeat domain 21A [Source:HGNC Symbol;Acc:HGNC:30761]	0.067827	0.054238	0.066752	0.058602	0.265016	0.169393	0.610551	0.314346	0.226888	0.057935	0.233804	0.268554	1.28624	0.0436687	1	up
ENSOARG00000008348	ENSOARG00000008348		0.08954	0.117648	0.069159	0.097864	0.091468	0.076436	0.548619	0.659846	0.06888	0.663536	0.152201	0.373356	2.11432	0.00071675	0.185758	up
ENSOARG00000010158	ENSOARG00000010158		0.060259	0.170688	0.11784	0.047216	0.064806	0.010956	0.295184	0.731461	0.318535	0.013253	0.272151	0.811095	2.22158	0.00362845	0.55051	up
ENSOARG00000015114	CYP24A1	cytochrome P450 family 24 subfamily A member 1 [Source:HGNC Symbol;Acc:HGNC:2602]	0.052958	0.322615	0.067221	0.026427	0.175831	0.090131	0.058818	1.12515	0.358067	0.552625	0.834567	0.581359	2.21491	0.000884488	0.210127	up
MSTRG.10044	RAB14		0.012263	0.018056	0.162652	0.025443	0.028502	0	0.895242	0.031588	0.1009	0.016446	0.103881	0.228407	2.43363	0.0129013	1	up
MSTRG.10049	ENSOARG00000005644		0.199986	0.146581	0.222548	0.048891	0.329816	0.486935	1.51138	0.2228	0.093705	0.473888	1.63882	0.603191	1.61129	0.0167271	1	up
MSTRG.10075	TNFSF15		0.95399	1.27691	1.00042	1.29373	1.00588	1.19942	3.66491	2.54356	1.57907	1.52669	2.1448	2.40935	1.01044	0.00414307	0.595523	up
MSTRG.1017	DPM3	dolichyl-phosphate mannosyltransferase subunit 3 [Source:HGNC Symbol;Acc:HGNC:3007]	1.97107	1.5709	1.2963	1.04612	1.15662	1.26069	0.988501	1.25677	17.8926	1.94121	0.790234	0.935578	1.46753	0.0498205	1	up
MSTRG.10216			0.039792	0.125583	1.13033	1.10605	1.10737	0.259727	0.204174	0.2396	0	0.098895	0.052977	0.023031	-2.61659	0.00364341	0.55051	down
MSTRG.10296	CCL21	C-C motif chemokine ligand 21 [Source:HGNC Symbol;Acc:HGNC:10620]	43.647	1024.05	55.5229	28.6932	35.5311	36.3215	61.3407	179.459	45.5781	42.23	28.7847	43.5496	-1.63981	0.0272655	1	down
MSTRG.10297	CCL19	C-C motif chemokine ligand 19 [Source:HGNC Symbol;Acc:HGNC:10617]	9.12414	124.679	12.4277	5.13012	3.12781	7.43725	6.65678	26.7476	3.7285	7.48779	4.1508	8.03188	-1.5416	0.0330714	1	down
MSTRG.1051	ARHGEF2		0.093892	0.071507	0.131162	0.106991	0	0.122226	0.179079	0.166525	0.078747	0.033525	2.86256	0.19778	2.68935	0.00449338	0.605519	up
MSTRG.10522	GNAQ	G protein subunit alpha q [Source:HGNC Symbol;Acc:HGNC:4390]	1.13253	2.06973	1.00542	1.19128	1.73466	1.77986	1.26658	1.93758	2.08015	8.44785	8.95425	1.20774	1.40368	0.00370118	0.55051	up
MSTRG.10531	RFK	riboflavin kinase [Source:HGNC Symbol;Acc:HGNC:30324]	4.86913	3.06334	9.44017	4.04571	1.14181	1.84486	1.41353	2.28444	1.5401	1.56518	3.66945	1.21978	-1.08762	0.0114812	0.974365	down
MSTRG.10626	TMEM261	transmembrane protein 261 [Source:HGNC Symbol;Acc:HGNC:30536]	0.242666	0.268912	0.266342	0.418425	0.994134	2.14229	4.70463	0.11229	0.235667	8.02177	0.369306	2.60692	1.86914	0.0313447	1	up
MSTRG.10630	ENSOARG00000008591		0	0	0	0	0	0	0	0	0	3.39291	2.28216	0	9.67349	5.44262e-05	0.030031	up
MSTRG.10633	ENSOARG00000025779		0.892303	0.179742	0.391884	1.69783	0.837022	0.135878	0.246928	0.173709	0.207943	0.262596	0.236261	0.415413	-1.4046	0.0300894	1	down
MSTRG.10675	SLC24A2		4.53667	49.3832	5.27817	5.30222	5.76461	3.79525	6.0223	4.39608	4.49062	8.66812	4.67082	5.72118	-1.13738	0.0417448	1	down
MSTRG.10706	ENSOARG00000008889		0	0	0	10.9809	11.4946	0	0	0	0	0	0	0	-9.46708	7.44583e-05	0.033516	down
MSTRG.10707	ENSOARG00000008889		2.52792	13.6611	2.5242	0.535607	0.381548	0.447634	0.427905	0.540519	0.378044	0.584017	0.481562	0.884325	-2.61602	0.000488578	0.144088	down
MSTRG.10738	DDX58	DExD/H-box helicase 58 [Source:HGNC Symbol;Acc:HGNC:19102]	3.34453	1.86416	2.17785	1.41808	2.08049	2.88115	19.75	2.72793	2.37556	1.06448	3.4354	2.49356	1.16508	0.0266705	1	up
MSTRG.10823			0	2.8597	0	0	0	3.41712	0	0	0	0	0	0	-10.8761	1.48675e-05	0.0141282	down
MSTRG.11064	DAPL1	death associated protein like 1 [Source:HGNC Symbol;Acc:HGNC:21490]	0.081135	0.68262	0.082275	0.682006	0.096553	0.068038	0.014279	0.063044	0.256632	0.076248	0.0323	0.01479	-1.85358	0.0224085	1	down
MSTRG.11332	FZD5		5.02078	0.821726	7.29263	5.34984	0.774127	2.63957	8.61729	10.5104	0.847212	8.98915	9.74697	9.33981	1.10354	0.0302356	1	up
MSTRG.11449	ENSOARG00000019787		3.52329	1.28555	3.75592	1.23109	0.0110234	1.12337	0.0185116	0.836214	1.43806	0.120198	0.0161303	0.0573029	-2.16049	0.0270191	1	down
MSTRG.11453			0	0	0	0.759877	0	0	0.818071	1.20172	0.107088	0.831965	0.700898	0.974288	2.58058	0.0479682	1	up
MSTRG.11473	PID1		0	0	3.66978	0	3.75339	0.208785	0	1e-06	0.10925	0	0	0	-5.82117	0.0023874	0.429857	down
MSTRG.11670	PDIK1L	PDLIM1 interacting kinase 1 like [Source:HGNC Symbol;Acc:HGNC:18981]	3.09065	2.19766	0.425133	9.31499	0.212278	7.37211	0	0.341486	0.128839	3.21186	1.28987	0.391076	-2.07949	0.0291363	1	down
MSTRG.1169	ITLN2		0.022684	0.581388	0.596182	0.482636	0.547951	0	4.47095	3.96562	0.047481	0.481932	0.542591	0.620856	2.11227	0.0251041	1	up
MSTRG.11742	ENSOARG00000018515		155.334	0	0	1.79319	73.1481	136.165	1.75358	0	1.45957	0.078442	2.3896	4.18206	-5.25688	0.000973971	0.223191	down
MSTRG.11848			0.009256	0.17819	0.030496	0.034007	0.268223	0.485552	1.24137	0.584295	0.671473	0.662934	0.004094	0.270156	1.71429	0.0492945	1	up
MSTRG.11875	ENSOARG00000007221		0.230282	2.23862	2.08277	0.246119	1.16502	1.69816	1.93881	4.126	1.55649	7.78912	2.80418	3.96432	1.51954	0.00558221	0.69191	up
MSTRG.11971			0.310353	0.0829335	0.254583	0.387105	0.759463	0.219444	0.414575	0.678196	1.43431	0.806494	1.31897	0.508389	1.32799	0.0147492	1	up
MSTRG.12098			0.092796	0.536975	0.237157	0.274314	0.320176	0.230854	1.14196	1.18569	0.143792	0.167003	0.218494	1.48997	1.32668	0.0348555	1	up
MSTRG.12128	HSPA1L		1.04038	0	1.07578	0	1.15203	0.894848	0	0	0	0	0	0	-9.98201	2.36714e-08	0.000101225	down
MSTRG.12142	C6orf47		3.58514	0	0	0	0	2.6645	0	0	0	0	0	0	-10.5556	2.43667e-05	0.0193977	down
MSTRG.12192	ENSOARG00000009395;ENSOARG00000009552;ENSOARG00000009868		23.0088	28.6235	7.7329	6.86169	14.3379	12.4381	65.5741	54.7624	7.15688	4.95309	39.1436	57.0765	1.25323	0.0113539	0.974365	up
MSTRG.12237	TRIM15	tripartite motif containing 15 [Source:HGNC Symbol;Acc:HGNC:16284]	0.520061	0.521051	0.979205	0.652554	0.681016	1.40815	2.65584	3.38868	1.51135	1.34419	2.67832	2.41803	1.52066	0.000118296	0.0470566	up
MSTRG.12259	ENSOARG00000026870		3.86048	5.32265	11.4226	0.00846399	5.29887	0	8.87004	19.5295	26.9548	0.111427	28.3743	69.4137	2.54561	0.0264587	1	up
MSTRG.12261	ENSOARG00000016939		0.812724	1.13368	6.11255	1.5513	2.74589	3.35516	3.0078	10.3552	7.79326	10.5981	14.6107	16.0809	1.97325	0.00017754	0.0619758	up
MSTRG.12334	ENSOARG00000000671		6.28379	3.87364	8.43162	6.95327	6.2327	3.17188	2.69286	1.14304	5.12634	1.41233	2.51635	3.92553	-1.06782	0.0291564	1	down
MSTRG.12384	DCDC2	doublecortin domain containing 2 [Source:HGNC Symbol;Acc:HGNC:18141]	0.216984	0.0803388	0.165563	0.208981	0.232148	0.472932	1.28476	0.855759	0.808111	0.705504	0.789457	0.305975	1.72628	0.00265235	0.460476	up
MSTRG.12494			0.15939	0.250023	0.087089	0.087105	0.169138	0.108102	1.25833	0.495779	0.061081	0.056147	0.382641	0.267264	1.49574	0.0229315	1	up
MSTRG.12735	MS4A18;MS4A15	membrane spanning 4-domains A18 [Source:HGNC Symbol;Acc:HGNC:37636];membrane spanning 4-domains A15 [Source:HGNC Symbol;Acc:HGNC:28573]	1.07352	0.559386	1.14015	3.56793	1.19457	2.63125	7.50154	4.1378	1.50704	7.24917	6.61321	4.58554	1.60854	0.000200766	0.068682	up
MSTRG.12783	ENSOARG00000015641		94.6696	4.63692	87.3926	78.8674	8.1747	3.80693	9.74169	1.04893	6.6472	5.88642	12.9075	5.61315	-2.7573	6.93784e-05	0.0320778	down
MSTRG.12863	BATF2	basic leucine zipper ATF-like transcription factor 2 [Source:HGNC Symbol;Acc:HGNC:25163]	0.0868291	0.185119	0.445612	0.14464	0.139878	0.434028	0.864453	1.86679	0.269846	0.151019	2.05295	0.665721	1.97824	0.00337159	0.524283	up
MSTRG.12958	C11orf86	chromosome 11 open reading frame 86 [Source:HGNC Symbol;Acc:HGNC:34442]	2.38643	0.143251	3.31303	1.58364	0.926591	4.03161	7.67764	8.23996	6.13151	5.47044	4.77528	5.721	1.57887	0.00473646	0.619167	up
MSTRG.13165			0.515266	0.692248	1.06689	0.43956	1.24138	0.351119	2.49872	0.974397	1.21342	0.768541	1.58537	3.05623	1.18852	0.0484399	1	up
MSTRG.13204	IFIT2		0.130722	0.324992	0.343074	1.2411	0.995102	0.373986	5.58774	3.30477	0.174873	0.430304	0.288682	3.69254	1.95186	0.00725205	0.810783	up
MSTRG.13207	IFIT1		0	0	0	0	0.603551	0	80.3111	0	6.20984	0	0	0	7.10092	0.00941435	0.884794	up
MSTRG.13246	SLC35G1	solute carrier family 35 member G1 [Source:HGNC Symbol;Acc:HGNC:26607]	0.313861	1.4406	0.147602	0.01298	0.052901	0.358815	2.22812	2.2927	3.12548	0.266566	0.523016	0.652681	1.90147	0.0243825	1	up
MSTRG.13260	ENSOARG00000005252		0.807427	1.43032	1.37121	0.336519	0.286921	0.86342	0.055953	0.395232	0.288823	0.153954	0.409026	0.120239	-1.84432	0.00323459	0.507593	down
MSTRG.13370	WBP1L	WW domain binding protein 1-like [Source:HGNC Symbol;Acc:HGNC:23510]	1.10045	1.42844	2.93558	12.8778	4.57915	3.16735	14.1949	12.6521	10.1021	2.00658	12.784	2.67714	1.03268	0.0493537	1	up
MSTRG.13747	MIB1		11.2566	13.0821	14.6766	12.7506	1.18205	13.0617	8.60757	8.82439	1.84442	2.34542	1.77028	1.99448	-1.41772	0.0109669	0.957088	down
MSTRG.13751	ENSOARG00000008642		7.55812	1.46135	1.43916	7.11666	1.76115	2.89595	1.83024	0.974357	1.54868	1.28235	1.84193	1.39893	-1.34572	0.0236245	1	down
MSTRG.13900	ENSOARG00000004880;ENSOARG00000004888		2.7407	0.0944656	2.16604	0.222818	0.232915	7.51178	50.0825	5.37435	5.3601	1.24096	0.311722	0.5146	2.21972	0.0263038	1	up
MSTRG.14106	ENSOARG00000001229;ENSOARG00000001222		4.67419	1.70473	8.01111	8.65269	4.65588	2.73865	15.5343	16.9162	7.57285	14.1478	24.5856	6.84227	1.46405	4.80753e-05	0.0293688	up
MSTRG.14159	ENSOARG00000010676		0	0	0	0	0	0	6.6543	0	0	0	4.41898	0	10.5875	3.25139e-05	0.0229141	up
MSTRG.14173	EMP2	epithelial membrane protein 2 [Source:HGNC Symbol;Acc:HGNC:3334]	0.276906	4.82627	0.872296	0.285115	0.460417	0.585315	0.561027	0.60952	0.541798	0.360789	0.529029	0.331197	-1.33691	0.0302894	1	down
MSTRG.14252	ANKS4B	ankyrin repeat and sterile alpha motif domain containing 4B [Source:HGNC Symbol;Acc:HGNC:26795]	0.557767	0.966557	1.39426	0.765531	0.828516	1.73864	9.53095	1.72867	1.75978	1.7371	1.78592	4.5301	1.72316	0.000533486	0.15402	up
MSTRG.1438			1.14286	0	0	0	0	1.00587	0	0	0	0	0	0	-8.48798	8.98831e-05	0.0394218	down
MSTRG.14508	CCL24	C-C motif chemokine ligand 24 [Source:HGNC Symbol;Acc:HGNC:10623]	12.4047	3.51871	11.8528	2.44861	5.48383	13.9053	19.9651	29.2914	18.6611	20.4565	10.5794	9.86039	1.09487	0.0047287	0.619167	up
MSTRG.14558	ENSOARG00000015326;ENSOARG00000015338		5.43887	1.6194	4.60935	8.99299	3.90372	12.136	22.8732	21.3779	11.4462	8.62689	14.0873	12.3545	1.26729	0.000435749	0.135518	up
MSTRG.14559	ENSOARG00000025895;ENSOARG00000015338		0.862427	0.246184	0.191674	0.946778	0.642051	2.44339	3.48842	5.56903	2.41985	1.9096	2.10615	1.2773	1.59065	0.00275263	0.461605	up
MSTRG.1460	ENSOARG00000019092		2.58227	0	0	0	0	0.862797	0	0	0	0	0	0	-9.5295	5.22221e-05	0.0297753	down
MSTRG.15277	IDO1	indoleamine 2,3-dioxygenase 1 [Source:HGNC Symbol;Acc:HGNC:6059]	14.5852	8.33571	17.3097	4.03776	4.84253	14.2629	40.8497	11.4461	9.49412	23.6547	41.0081	15.0355	1.12524	0.00474194	0.619167	up
MSTRG.15278	IDO2	indoleamine 2,3-dioxygenase 2 [Source:HGNC Symbol;Acc:HGNC:27269]	0.157394	0.432132	0.359048	0.395933	0.222148	0.39418	0.830949	1.81442	0.383913	0.745672	0.41929	0.341464	1.16516	0.0364393	1	up
MSTRG.15307			0	0	0	0	0	0	0	1.25545	0	0	0	1.62265	8.80108	6.13813e-05	0.0320778	up
MSTRG.15367	ENSOARG00000001078		4.71366	5.66809	7.56239	1.71909	3.22107	2.94153	2.34013	2.07869	1.57058	3.33029	1.80714	1.9265	-1.00306	0.00815704	0.833263	down
MSTRG.15409	C9orf69	chromosome 9 open reading frame 69 [Source:HGNC Symbol;Acc:HGNC:31009]	10.3683	6.90748	8.33853	4.52024	5.45096	5.122	1.85759	1.47936	6.02061	2.40275	0.974996	3.6406	-1.33323	0.00119319	0.255119	down
MSTRG.15660			0.183711	0.384487	0.932008	0.783261	0.555375	0.267208	6.93455	0.352055	0.480943	0.739301	1.18129	0.279785	1.63433	0.0342477	1	up
MSTRG.15780	APOB	apolipoprotein B [Source:HGNC Symbol;Acc:HGNC:603]	3.04402	6.67492	12.5991	5.67992	14.3336	25.1732	21.6454	48.2064	25.637	10.244	35.0605	16.7488	1.18725	0.00369983	0.55051	up
MSTRG.16084	PUS10	pseudouridylate synthase 10 [Source:HGNC Symbol;Acc:HGNC:26505]	1.22634	0.973712	3.08978	3.16251	10.3909	4.02125	2.00267	2.81738	0.66543	1.1058	0.846493	3.09491	-1.1414	0.0167299	1	down
MSTRG.16116	ENSOARG00000003600		1.12081	3.60335	2.8739	1.10582	0.721408	2.36129	0.448009	0.800238	0.336102	2.3055	0.652488	0.350655	-1.26206	0.0330924	1	down
MSTRG.16268	CLEC4F	C-type lectin domain family 4 member F [Source:HGNC Symbol;Acc:HGNC:25357]	1.57561	0.37747	0.665058	0.511576	0.792724	0.893921	20.9429	0.566704	0.272962	0.430979	0.708448	0.765698	2.23955	0.00818405	0.833263	up
MSTRG.16412			0	0.429135	0.937702	0.635321	0.207756	1.58293	1.35171	2.27464	2.24733	3.33076	4.17185	5.91615	2.31776	0.00180692	0.339641	up
MSTRG.16587			0.632982	1.77008	1.23176	0.516651	1.37325	0.712884	0.270527	0.777059	0.475727	0.405268	0.634908	0.488664	-1.04352	0.0462938	1	down
MSTRG.16608	SOAT2	sterol O-acyltransferase 2 [Source:HGNC Symbol;Acc:HGNC:11178]	0.251225	0.084218	0.997379	0.165802	0.39395	0.404098	1.48713	2.35591	1.12937	0.681523	2.49442	1.4158	2.02747	0.000142368	0.0518128	up
MSTRG.16623	KRT80	keratin 80 [Source:HGNC Symbol;Acc:HGNC:27056]	0.409946	0.588865	0.617912	0.29493	0.839966	1.15122	1.85469	3.76167	2.1011	0.733834	1.44553	0.946144	1.42683	0.00750286	0.810783	up
MSTRG.16743			0	0	0	0	0	0	0	8.61711	0	0	0	10.2963	13.3239	2.59482e-06	0.00493159	up
MSTRG.16844			0	36.3051	0	30.0076	0	0	0	0	0	0.051206	0	0	-10.0703	0.000153418	0.0546713	down
MSTRG.17105			0.539748	2.84249	1.58559	1.40875	2.42695	0.413018	9.63377	4.9399	1.08017	0.505085	7.4539	2.04117	1.44305	0.0201317	1	up
MSTRG.17107			1.51067	1.12794	2.10544	0.409777	0.852023	1.76499	5.43588	2.83448	2.09463	2.19473	5.81076	3.25439	1.43886	0.00291164	0.47888	up
MSTRG.17115	PVALB		0.374541	7.49329	0.679578	0.147746	1.47799	0.572784	0.717131	0.49103	0.0355753	0.299075	0.611913	0.475515	-2.02819	0.0175495	1	down
MSTRG.1723	ENSOARG00000020551		0.0156644	0.147689	0.301556	0.213019	0.0857578	0.312611	0.0158829	0.324369	1.42657	1.38692	0.267588	0.200372	1.71373	0.0370128	1	up
MSTRG.17315			0.4926	0.543142	0.421579	0	0.798985	0.713862	1.30735	3.17356	0.173369	0.709127	1.52696	2.1832	1.53842	0.0405458	1	up
MSTRG.17512	ENSOARG00000016213		0.662673	1.95127	1.97003	0.526058	0.590238	2.71828	23.2874	5.63406	2.3911	2.15954	4.55012	4.90574	2.30523	6.63495e-05	0.0320778	up
MSTRG.17667			0.608001	0.761782	0	0	0.413214	0.180636	2.5197	1.55105	0.41898	0.615859	1.81027	1.58857	2.04766	0.0226405	1	up
MSTRG.17791	GNG11		0	0.049332	0.063761	0.078663	0	0.064807	1.7347	0.023311	1.60059	0.535018	0.01161	0.076145	3.71349	0.000590052	0.162788	up
MSTRG.17843	ENSOARG00000007439		32.6703	8.13141	4.41581	19.5058	1.5322	5.81829	0	1.37798	1.35955	1.9433	1.27107	1.50852	-3.28957	2.60828e-05	0.0193977	down
MSTRG.17989			0	0	2.47722	0	3.83927	1.25953	0	0	0	0	0	0	-11.5831	5.89483e-07	0.00168052	down
MSTRG.18025	ENSOARG00000008339		0	0	0	0	0	0	19.5156	0	14.5497	0	0	0	11.9176	1.1447e-05	0.0122375	up
MSTRG.18092			0.210709	0.07527	0.250204	0.532009	0.566242	0.165359	1.54199	0.647997	0.296945	0.438808	1.08632	0.467703	1.26163	0.0449023	1	up
MSTRG.1815	ENSOARG00000014633		0	0	0	0	0	0	2.2543	1.61687	0	0	0	0	8.5925	0.0001081	0.0440251	up
MSTRG.1822			0.454117	1.07112	1.03312	0.639482	0.918217	0.195249	4.91689	1.76294	0.312668	0.346149	1.32691	1.61742	1.22167	0.0311879	1	up
MSTRG.18351	ENSOARG00000007414		0.150221	0.100416	0.315859	0.390971	0.247798	0.299144	3.01444	0.436244	0.383764	0.232121	1.56261	0.409862	1.96108	0.00170339	0.327376	up
MSTRG.1845	ACTRT3	actin related protein T3 [Source:HGNC Symbol;Acc:HGNC:24022]	0.239795	0.973649	0.339319	1.74365	1.81399	0.998135	0.12885	0	0.344843	0	0.0660232	0	-3.48293	0.000733852	0.187351	down
MSTRG.18600			0.127116	0.172002	0.217031	0.174802	0.348341	0.197276	1.52664	0.204787	0.239783	0.183042	0.342971	1.6721	1.71112	0.00638238	0.755946	up
MSTRG.1873	ENSOARG00000001927		2.92825	2.81767	1.69992	2.85319	2.58685	1.90291	2.37961	0.950259	2.07794	35.2383	20.3137	1.38031	2.05926	0.00635141	0.755946	up
MSTRG.1914	ENSOARG00000015128		0	4.421	4.88419	0	0	5.49856	0	0	0	0	0	0	-9.28749	3.42518e-06	0.00532615	down
MSTRG.19179	CDC42SE2	CDC42 small effector 2 [Source:HGNC Symbol;Acc:HGNC:18547]	13.2123	5.52655	11.5793	10.3402	4.64444	5.8443	24.0951	9.90369	17.6548	26.3377	20.7366	21.9339	1.21366	2.55615e-05	0.0193977	up
MSTRG.19234	TNFAIP8		2.99796	0.248565	0.0137853	0.245065	0.454164	0.341925	0.592347	0.016394	0.0209315	0.0872082	0.148955	0.137858	-2.10753	0.0242809	1	down
MSTRG.19252	ENSOARG00000002172		1.33273	1.9326	1.97666	1.05852	3.23763	1.08888	12.2322	5.74612	0.670833	0.679523	7.00886	6.11768	1.57534	0.00448242	0.605519	up
MSTRG.1956	ENSOARG00000004546		0.0366471	0.0676456	0.0164238	0.122032	0.0599314	0.125167	0.202524	0.0609123	1.30955	0.0112812	0.158962	0.0914815	2.04942	0.0156503	1	up
MSTRG.19771			0	0.271383	0	0	0	0	2.23785	0	0	1.1075	0.243398	0	3.65929	0.0491687	1	up
MSTRG.19825	STARD4	StAR related lipid transfer domain containing 4 [Source:HGNC Symbol;Acc:HGNC:18058]	0.493434	1.03436	1.00732	0.954535	0.858842	0.535036	5.73909	0.705957	2.524	1.14554	5.07208	1.10083	1.71108	6.25079e-05	0.0320778	up
MSTRG.19837			2.56681	0.987737	1.25809	0.460515	0.738492	0.379886	0.567019	0.542026	0.375879	0.402922	0.423515	0.21033	-1.36838	0.0238653	1	down
MSTRG.20048	SLC34A2	solute carrier family 34 member 2 [Source:HGNC Symbol;Acc:HGNC:11020]	11.6445	8.21055	11.2907	6.48062	19.4766	28.151	25.2907	30.9294	47.2181	27.6916	35.2857	34.2124	1.20575	6.93879e-05	0.0320778	up
MSTRG.20068	ENSOARG00000009679		0.152137	0.997936	0.875379	2.14706	0.287634	0.556431	2.42675	0.789155	4.11123	0.310218	2.9013	2.51021	1.35909	0.0238836	1	up
MSTRG.20249	AREG		0.384626	0.352277	0.504171	0.178144	0.222018	0.50148	3.57536	1.6573	1.06646	1.28316	1.20884	0.849787	2.08635	0.000214166	0.0704482	up
MSTRG.20255	RCHY1		1.24387	1.95357	1.58126	3.00768	2.93056	1.27451	0.419326	1.68242	1.01864	1.04967	1.08391	0.409345	-1.10249	0.0147494	1	down
MSTRG.20271	CXCL11		5.4514	2.02786	8.42835	1.51353	2.24078	5.56241	13.2033	7.92442	4.29911	5.13556	18.3844	5.55683	1.07315	0.0270989	1	up
MSTRG.20322	SCD5	stearoyl-CoA desaturase 5 [Source:HGNC Symbol;Acc:HGNC:21088]	2.46896	6.42851	2.91981	2.23271	0.614928	0.860213	0.648233	3.73725	0.597067	0.402482	0.56163	0.69435	-1.26227	0.0433853	1	down
MSTRG.20453	CPZ	carboxypeptidase Z [Source:HGNC Symbol;Acc:HGNC:2333]	0.568698	1.35861	0.56433	0.320887	0.811727	0.453713	0.149797	0.220707	0.373487	0.201239	0.235115	0.178247	-1.5813	0.00383727	0.564752	down
MSTRG.20725	ENSOARG00000018919		0	0	0	0	0	0	0.982365	0	0	1.41648	0	0	8.10486	0.000208523	0.0699369	up
MSTRG.20858	ENSOARG00000019721		0.581956	6.22361	3.20015	3.52859	2.79649	0.795148	0.682078	0.455611	0.580816	4.1524	0.795578	0.461705	-1.25368	0.0470313	1	down
MSTRG.20879	ENSOARG00000013263		6.74139	9.80627	12.2255	0.175271	6.16181	3.95368	2.24343	2.10332	2.15895	0.420139	2.56222	1.64703	-1.83487	0.0029881	0.486775	down
MSTRG.20988	MDGA2		13.954	0.107718	7.20986	0.385424	0.378256	4.23661	0.469157	0.062253	1.77213	0.313336	0.18711	0.294762	-3.08592	0.00131759	0.274845	down
MSTRG.2120	PCP4	Purkinje cell protein 4 [Source:HGNC Symbol;Acc:HGNC:8742]	19.9271	45.6371	18.7056	15.6393	22.394	30.7562	14.4402	16.0685	10.8674	12.1696	9.57439	14.697	-1.00312	0.00264209	0.460476	down
MSTRG.21259	ENSOARG00000000949		41.1099	39.5254	0	0	0	0	0	0	0	0	0	0	-11.9037	6.95578e-06	0.00898982	down
MSTRG.21273	ENSOARG00000021138		1.98029	0.511079	1.71787	0.1883	1.78019	0.365385	1.5088	4.95929	0.809207	2.14037	2.15093	5.1345	1.31254	0.0329277	1	up
MSTRG.21302	GPX2	glutathione peroxidase 2 [Source:HGNC Symbol;Acc:HGNC:4554]	0.639136	2.42252	2.3348	0.489821	1.51574	0.843386	5.53253	4.7701	3.28645	3.14066	0.670232	2.23241	1.2276	0.0289871	1	up
MSTRG.2131	MX2	interferon-induced GTP-binding protein Mx2 [Source:RefSeq peptide;Acc:NP_001072120]	18.2785	4.29663	8.08542	7.55744	8.95696	10.1082	69.3359	15.2972	10.1929	4.8924	16.4701	8.15546	1.07	0.0257067	1	up
MSTRG.21345			0	0.581302	4.64515	0.285997	0	0.572065	0	0.214872	0	0	0.408913	0.178231	-2.92728	0.0463128	1	down
MSTRG.2150	PDE9A	phosphodiesterase 9A [Source:HGNC Symbol;Acc:HGNC:8795]	8.84743	7.3039	18.6151	15.8021	7.92194	12.1537	21.0955	38.8618	29.3229	15.8494	24.9144	32.6896	1.17573	1.67806e-05	0.0151069	up
MSTRG.21716			0	1.37899	0	0.766754	0.962366	0	0	0.225583	0	0	0	0	-3.80332	0.048908	1	down
MSTRG.21775	ENSOARG00000013436		1.37968	2.38058	2.84241	1.48669	2.43869	3.45939	1.09884	0.781014	0.991816	1.06367	0.934058	1.01895	-1.23825	0.0199594	1	down
MSTRG.21792			0.636579	0.252404	0.0755506	0.0419396	0.0798836	0.0450534	2.99543	1.53478	0.727852	0.0815122	1.06901	0.13527	2.44184	0.00273733	0.461605	up
MSTRG.21841	HECA	hdc homolog, cell cycle regulator [Source:HGNC Symbol;Acc:HGNC:21041]	2.36077	1.57034	3.42862	0.995326	1.19551	6.25769	15.4898	13.6169	6.29441	7.62847	0.905371	6.00181	1.62023	0.00136113	0.27911	up
MSTRG.22007	UNC93A	unc-93 homolog A (C. elegans) [Source:HGNC Symbol;Acc:HGNC:12570]	0.0227026	0.12234	0.576137	0.107015	0.0620921	0.644704	0.824967	2.39265	0.422145	0.463809	0.780025	0.273948	1.68232	0.0249295	1	up
MSTRG.22047	ERMARD		0	0	0	0	0	0.15824	0.994599	0.261459	0	0.389208	0.288494	1.32775	4.13792	0.0014128	0.284304	up
MSTRG.22068			0.27314	0.128829	0.314652	0.198141	0.18761	0.253585	0.243303	4.91087	0.150086	0.138796	2.39477	0.207597	2.48356	0.00229405	0.421932	up
MSTRG.22197			0.87907	1.20738	0.353364	2.57812	3.43054	0.322585	5.5302	5.81818	2.43909	7.88743	3.01459	1.00967	1.53113	0.0151943	1	up
MSTRG.22333	CYP7B1	cytochrome P450 family 7 subfamily B member 1 [Source:HGNC Symbol;Acc:HGNC:2652]	0.591794	1.06172	0.213445	0.496703	0.447266	0.656167	0.604027	2.18928	2.32453	1.08756	1.03757	1.08044	1.23072	0.00527278	0.663169	up
MSTRG.22419	FABP4	fatty acid binding protein 4 [Source:HGNC Symbol;Acc:HGNC:3559]	0.317167	24.4223	0.26901	0.297815	1.04421	5.24931	2.05606	0.432834	0.427622	0	2.04953	2.12392	-2.16191	0.0416773	1	down
MSTRG.22422	MAL2	mal, T-cell differentiation protein 2 (gene/pseudogene) [Source:HGNC Symbol;Acc:HGNC:13634]	2.89005	1.84116	1.95658	1.89666	9.13994	3.95676	2.50148	24.8782	2.95977	3.64358	27.6428	13.6225	1.75586	0.00175711	0.333949	up
MSTRG.22474	KLF10		3.40024	0.116531	1.60367	1.179	2.89337	3.14669	0.188818	0.088039	2.00306	0	0.101115	0.069196	-2.24117	0.0132428	1	down
MSTRG.22593	CA1	carbonic anhydrase 1 [Source:HGNC Symbol;Acc:HGNC:1368]	0.037329	1.10687	0.161177	0.831919	0.175301	7.50872	0.121147	0.233701	0.058414	0.325538	0	0.134082	-3.48502	0.000905605	0.212197	down
MSTRG.22642	COX1	Cytochrome c oxidase subunit 1 [Source:UniProtKB/Swiss-Prot;Acc:O78749]	0.000184	4.0662	9.15801	3530.81	3629.4	1.73256	8.55804	6.85219	6.21267	0	8.18558	9.47119	-7.53058	3.69217e-05	0.0233906	down
MSTRG.22661	ND6	NADH-ubiquinone oxidoreductase chain 6 [Source:UniProtKB/Swiss-Prot;Acc:O78757]	3e-06	0	0	0	0	6e-06	8.35994	0	0	0	20.1085	0	8.58573	0.000127806	0.0485804	up
MSTRG.22745	MOSPD2		0.689413	0.739687	0.788557	0.101185	0.418804	0.467113	3.97559	1.97154	0.40091	0.722597	0.090789	1.84922	1.45143	0.0250196	1	up
MSTRG.22747			0	0	0	0	0	0.085459	0	0	1.3731	1.68029	0.095712	0	4.76021	0.00389598	0.564752	up
MSTRG.22834	PRRG1	proline rich and Gla domain 1 [Source:HGNC Symbol;Acc:HGNC:9469]	0.080637	0.241592	0.90302	0.06014	0.078166	1.13243	0.156221	0.050485	0.090629	0.117547	0.059717	0.060297	-2.20106	0.00443031	0.605519	down
MSTRG.22915	ENSOARG00000021996		0.080694	0.189788	0	0.457786	0.031988	0.030424	0.821966	0.035732	0.386567	0.124109	0.343976	1.53016	1.98935	0.0316698	1	up
MSTRG.23063	GDPD2	glycerophosphodiester phosphodiesterase domain containing 2 [Source:HGNC Symbol;Acc:HGNC:25974]	0.686219	1.1756	1.43747	0.527168	0.832205	0.977103	1.73912	3.75016	1.71766	1.08127	1.65837	1.71517	1.01112	0.020576	1	up
MSTRG.23252	ENSOARG00000007823		0.114163	0.597316	0.306008	0.0730352	0.232072	0.143088	0.439838	0.634703	1.14163	0.721775	0.250862	0.5338	1.29247	0.0348964	1	up
MSTRG.23328			0.921624	0.708778	1.36432	1.54971	2.17344	0.416899	0	0.247199	0	0	0	0.310666	-3.66278	0.00118559	0.255119	down
MSTRG.23331	ENSOARG00000009515		0.382206	0.343596	0.410883	0.297358	0.166371	0.33144	7.42295	0.188416	0.201351	0.536176	0.230715	0.412922	2.17168	0.00733414	0.810783	up
MSTRG.2335	ENSOARG00000007427		2.25664	2.69841	2.05624	0.766249	1.56094	0.872746	14.959	3.69254	0.629304	0.798294	3.95984	3.38767	1.37847	0.0339414	1	up
MSTRG.23368	ENSOARG00000012869		0.280869	0.0930764	0.197894	0.0718071	0.0596149	0.334987	0.921574	0.0783943	0.379773	0.230502	0.79521	0.543861	1.44895	0.018226	1	up
MSTRG.23476			0.120588	0.145557	0.032809	0.027775	0.705543	0.120658	1.27672	0.503467	0.232974	0.21022	0.898391	0.77815	1.71895	0.0205213	1	up
MSTRG.2410	SERPINE3	serpin family E member 3 [Source:HGNC Symbol;Acc:HGNC:24774]	1.70934	1.86448	2.19748	1.47926	1.93331	0.00520487	0.00391407	1.6233	0.00413965	0	0.0107475	0.0103728	-2.52424	0.046909	1	down
MSTRG.2698	SLC10A2	solute carrier family 10 member 2 [Source:HGNC Symbol;Acc:HGNC:10906]	4.19182	7.63505	6.08215	6.72081	3.30074	7.47876	21.4786	14.2675	17.2865	16.0564	11.4193	28.8508	1.60287	4.73761e-09	4.05184e-05	up
MSTRG.2885			0.527613	1.19786	0.849618	0.334464	0.463147	0.608649	1.42484	0.975839	4.3299	1.17067	0.432292	1.76223	1.31522	0.0184342	1	up
MSTRG.2889	ENSOARG00000004202		5.06738	11.8822	6.37932	7.93672	3.39917	104.646	5.38295	8.71273	10.0833	11.7104	5.23671	9.07242	-1.50258	0.0252153	1	down
MSTRG.2896	CCL5	C-C motif chemokine ligand 5 [Source:HGNC Symbol;Acc:HGNC:10632]	0.894134	3.74066	3.63484	0.882799	1.84537	2.05103	1.87093	3.89831	11.909	6.06841	1.93032	2.98596	1.12204	0.0296779	1	up
MSTRG.2916	ZNF830	zinc finger protein 830 [Source:HGNC Symbol;Acc:HGNC:28291]	0	0	0	0	0	0	0	0	0	0	2.03464	1.7809	8.67815	6.61543e-05	0.0320778	up
MSTRG.2920			0.964024	0.136311	0.261909	0.298923	1.28528	0.481753	4.84426	0.0950733	1.12873	0.215419	1.63707	4.9985	1.86621	0.0186662	1	up
MSTRG.2965	NOS2	nitric oxide synthase 2 [Source:HGNC Symbol;Acc:HGNC:7873]	0.471995	0.256245	1.44241	0.113513	0.133948	2.04748	3.02631	5.04985	9.05526	1.81517	4.04972	5.44883	2.63707	2.4401e-05	0.0193977	up
MSTRG.3074	SERPINF1	serpin family F member 1 [Source:HGNC Symbol;Acc:HGNC:8824]	4.34896	9.34134	1.9715	1.51187	2.77595	1.77579	2.59516	0.954917	2.06094	0.787872	2.68026	1.95221	-1.00638	0.0466073	1	down
MSTRG.3171	ENSOARG00000004290		3.89263	0	0	0.945385	0	4.08271	0	0	0	0	0	0	-8.60117	7.35794e-06	0.00898982	down
MSTRG.3177	ZMYND15	zinc finger MYND-type containing 15 [Source:HGNC Symbol;Acc:HGNC:20997]	0.423847	0.300636	0.393392	0.262314	0.579013	0.303686	0.918926	1.08921	0.484067	0.562921	0.853752	0.741025	1.00215	0.023214	1	up
MSTRG.3406			0	0	0	12.2161	9.82678	0	0	0	0	0	0	0	-8.99886	9.73483e-05	0.0416235	down
MSTRG.3414	EPN3	epsin 3 [Source:HGNC Symbol;Acc:HGNC:18235]	0.253277	0.274097	0.653121	0.392634	0.316642	1.03556	1.42886	0.886508	1.15193	1.22408	0.661403	0.969567	1.08667	0.0135317	1	up
MSTRG.3583	KRT14	keratin 14 [Source:HGNC Symbol;Acc:HGNC:6416]	0.184086	0.134955	0.234485	0.182432	0.163326	0.44292	0.872455	0.456266	0.77987	0.317071	0.430306	0.307999	1.1988	0.0142982	1	up
MSTRG.3847	OXLD1		0.735955	0.247418	0.161624	1.04555	0.802783	4.46789	0.159733	0.295978	0.305651	0.353407	0.542686	0.28892	-1.9461	0.00798859	0.832375	down
MSTRG.3853			0.767529	0.301614	0.468908	0.328795	2.19876	0.695492	0.259395	0.210236	0.366152	0.044116	0.287711	0.393692	-1.61702	0.0109099	0.957088	down
MSTRG.4001	NAT9	N-acetyltransferase 9 (putative) [Source:HGNC Symbol;Acc:HGNC:23133]	2.08246	4.11765	5.13395	3.51948	3.30028	22.7784	2.83595	3.10157	2.19317	2.90276	3.66267	4.00163	-1.16213	0.0108018	0.957088	down
MSTRG.4048	GNA13		0.628539	0.579094	0.359753	2.55621	0.50707	0.42537	0.474348	0.609099	12.9709	0.694725	0.416293	2.18484	1.76837	0.0198471	1	up
MSTRG.406			1.03758	0.600791	1.16299	0.274227	0.679831	2.98241	2.64353	3.94879	3.12598	1.1166	2.7313	2.84038	1.24085	0.0181403	1	up
MSTRG.4071			0.081724	0	1.32849	0.244923	5.68822	0	0.06346	0	0	0.174616	0.504576	0.076631	-3.16133	0.043404	1	down
MSTRG.409	TTC22	tetratricopeptide repeat domain 22 [Source:HGNC Symbol;Acc:HGNC:26067]	0.300227	0.333454	0.594188	0.447081	0.365087	0.749618	0.76186	3.21766	0.777851	0.735619	0.687542	0.638568	1.24863	0.00848299	0.839127	up
MSTRG.422	TACSTD2	tumor-associated calcium signal transducer 2 [Source:HGNC Symbol;Acc:HGNC:11530]	0.36282	0.0861887	0.244967	0.277295	0.238611	0.354567	1.06636	0.474061	0.258189	0.44143	0.960897	0.372492	1.14854	0.0244073	1	up
MSTRG.4329			0.963925	0.933773	1.22422	1.03735	0.763807	1.44822	5.79735	6.57865	1.20929	0.998244	1.89686	1.04724	1.40665	0.0113783	0.974365	up
MSTRG.4544	PLEKHN1	pleckstrin homology domain containing N1 [Source:HGNC Symbol;Acc:HGNC:25284]	0.338903	0.265153	0.655338	0.725052	0.709916	0.638414	1.42459	1.51662	1.03044	0.69635	1.6873	1.40365	1.18977	0.00432833	0.60192	up
MSTRG.4579	ENSOARG00000014430		0	0	1e-06	0	0	0	0	0	0	8.41013	0.685212	9.73001	9.7657	3.09476e-06	0.00529358	up
MSTRG.4715	SERTAD4	SERTA domain containing 4 [Source:HGNC Symbol;Acc:HGNC:25236]	1.3632	0.421232	2.36458	1.00659	0.739039	1.55474	0.200998	0.50081	0.937682	0.0866978	0.331086	0.9049	-1.34842	0.0165347	1	down
MSTRG.4809	ENSOARG00000025481		0.830114	0	1.4473	1.12189	1.82907	1.50046	0	0	0	0	0	0	-11.0198	1.30568e-14	2.23337e-10	down
MSTRG.4837	BTBD3	BTB domain containing 3 [Source:HGNC Symbol;Acc:HGNC:15854]	0.291387	0.48744	0.357528	0.240119	0.374695	0.477972	0.540837	0.556699	4.5007	0.461035	0.4161	0.261736	1.57599	0.0121691	1	up
MSTRG.4937			0	0.285077	2.5198	0.914417	0.131975	3.49193	0.090355	0	0.179385	0.041704	0.168296	0.062532	-3.60852	0.000610505	0.165757	down
MSTRG.5151	PRNP		0	0.055828	0.370703	0	0	0.594416	0	0	0	0	0	0	-8.91089	8.82956e-06	0.0100686	down
MSTRG.5199	ENSOARG00000004739		0	6.02733	0	0	0	4.48953	0	0.54038	0	0	0	0	-4.29667	0.0456302	1	down
MSTRG.5209	CPXM1	carboxypeptidase X, M14 family member 1 [Source:HGNC Symbol;Acc:HGNC:15771]	1.23202	3.65318	1.3731	0.902824	1.39773	2.0996	0.466475	1.33492	0.63171	0.865649	0.871623	1.18181	-1.01849	0.0278297	1	down
MSTRG.5318	ZBP1		5.68817	4.35456	6.592	4.10353	6.3068	5.09324	30.9073	7.5085	7.27677	2.7199	10.2898	10.5136	1.07131	0.00730982	0.810783	up
MSTRG.533	IFI44L	interferon induced protein 44 like [Source:HGNC Symbol;Acc:HGNC:17817]	3.82814	3.70068	4.7271	2.17184	3.40234	5.76894	28.0304	5.93714	4.08391	1.42624	5.63499	6.71934	1.09501	0.0192708	1	up
MSTRG.534	IFI44	interferon induced protein 44 [Source:HGNC Symbol;Acc:HGNC:16938]	4.72174	3.16872	3.3572	1.32202	2.12633	3.35257	20.8931	4.3262	3.73075	1.96265	3.81306	2.72843	1.00911	0.0302723	1	up
MSTRG.5377	ENSOARG00000001815		2.06473	2.15124	3.13427	2.01145	2.89917	1.58669	12.5012	4.98817	2.1024	1.19566	6.61561	4.96665	1.19041	0.00311625	0.498162	up
MSTRG.5513			0.037878	0.789584	0.208461	0.042845	1.57952	0.01891	0.180551	0.021085	0.01475	0.037323	0.315155	0.007789	-2.17043	0.0318943	1	down
MSTRG.5537	SGK2	SGK2, serine/threonine kinase 2 [Source:HGNC Symbol;Acc:HGNC:13900]	0.588148	0.234613	0.855868	0.43352	0.36304	0.195924	2.11695	0.45553	1.92419	0.612549	1.21491	0.844704	1.39951	0.00768669	0.811611	up
MSTRG.5689	MLKL	mixed lineage kinase domain like pseudokinase [Source:HGNC Symbol;Acc:HGNC:26617]	2.46435	1.80887	4.48289	2.33198	4.01938	1.66333	6.05962	7.76088	4.83339	3.57932	7.04851	4.98883	1.00244	0.000540263	0.15402	up
MSTRG.588	ENSOARG00000015072;ENSOARG00000015226		2.95279	2.40489	4.28486	1.5848	1.79131	3.84393	9.50986	6.196	3.6673	9.07406	17.8882	6.81266	1.62489	1.30943e-06	0.0031997	up
MSTRG.590	ENSOARG00000015153		2.44225	1.68652	6.76442	2.13749	3.309	3.34854	10.9842	11.8175	4.24172	3.13687	22.1431	11.4751	1.66453	3.50046e-05	0.023029	up
MSTRG.592			1.38143	2.3666	3.54389	0.602168	1.62956	3.27272	8.69589	4.9993	5.72335	10.9217	19.3958	4.13668	2.03558	0.000220139	0.0710466	up
MSTRG.593	GBP5	guanylate binding protein 5 [Source:HGNC Symbol;Acc:HGNC:19895]	1.93712	5.73138	5.68806	2.6543	3.74302	5.632	14.4375	7.93659	6.07746	4.3287	13.9641	9.41777	1.11676	0.00154234	0.302626	up
MSTRG.595	ENSOARG00000015386;ENSOARG00000015432		2.31608	2.75029	2.39366	1.89868	2.54419	2.69043	6.22621	4.06123	3.04855	4.05834	11.282	3.42025	1.10427	0.00099167	0.223191	up
MSTRG.6122			0.165238	0.312722	0.344906	0	0.463257	0.253273	0.832863	0.596307	0.329284	0.378469	1.15327	0.845636	1.39467	0.0405071	1	up
MSTRG.6150	LIN37	lin-37 DREAM MuvB core complex component [Source:HGNC Symbol;Acc:HGNC:33234]	4.46168	40.6796	6.95475	4.42654	4.72645	3.67574	4.49022	4.71487	5.04536	4.79509	4.33534	5.12074	-1.20438	0.0178083	1	down
MSTRG.6211	ZNF345		0.217913	1.72101	0.132662	0.280644	1.5834	0.956542	0.231735	0.31119	0.084466	0.226868	0.226373	0.085981	-2.08217	0.00155692	0.302626	down
MSTRG.6607	ENSOARG00000014940		0.119743	0.970314	1.05928	0.152644	1.24853	0.26113	1.79466	2.31573	1.89887	0.793586	2.53146	1.78414	1.52401	0.00677077	0.787851	up
MSTRG.6736			0	0	0	0	0	0	0.236344	0	1.35203	0	0	0	9.13491	9.977e-05	0.0416235	up
MSTRG.6737	NCR1	natural cytotoxicity triggering receptor 1 precursor [Source:RefSeq peptide;Acc:NP_001185997]	0.234028	0.542932	0.198026	0.122675	0.696144	0.338643	0.256015	1.75524	0.875247	0.682969	0.870259	0.329288	1.12729	0.0445058	1	up
MSTRG.6807	ENSOARG00000003454		1.2035	0.615598	0.975183	0.252147	0.228261	0.265051	4.29047	0.960731	2.06788	0.160512	2.12159	0.265562	1.42772	0.0377632	1	up
MSTRG.698			14.2377	1.49723	19.1179	17.4049	6.92985	3.55941	2.20355	4.01001	2.85032	12.837	3.3304	1.34599	-1.24802	0.0304177	1	down
MSTRG.7028	APOA4	apolipoprotein A4 [Source:HGNC Symbol;Acc:HGNC:602]	2.29318	2.15173	11.9465	6.76015	3.58396	13.2834	54.3407	53.1941	22.5913	22.1366	22.6876	47.8657	2.4464	1.92249e-08	0.000101225	up
MSTRG.7198	AMPD3	adenosine monophosphate deaminase 3 [Source:HGNC Symbol;Acc:HGNC:470]	0.948665	1.36975	2.09557	1.30193	2.94232	1.74943	3.44317	4.88991	2.01813	1.53528	5.73852	4.35449	1.04801	0.00126759	0.26768	up
MSTRG.7267	ENSOARG00000019033		1.00068	1.0516	0.568864	0.845845	1.38906	1.43356	2.51697	2.4674	1.91555	2.09571	3.99287	1.91679	1.20923	0.000121046	0.0470566	up
MSTRG.7268	ENSOARG00000019163		0.423725	5.10308	1.76178	0.312923	0.519804	0.348695	0.074246	0.109392	0.197469	0.271202	0.111969	0.102767	-3.18191	5.01853e-05	0.0296007	down
MSTRG.7279	ENSOARG00000001721		50.6704	49.3858	0.138599	2.97708	2.18142	26.7561	2.50597	2.16984	0.798537	1.6372	1.61085	1.7047	-3.70655	6.08121e-06	0.00866826	down
MSTRG.7333	CHRDL2	chordin like 2 [Source:HGNC Symbol;Acc:HGNC:24168]	1.00123	8.97913	1.72577	0.841041	0.762662	1.26276	0.669601	2.20686	0.425126	1.05194	0.858467	0.841128	-1.29053	0.0394636	1	down
MSTRG.74	ESPNL		0	0.058731	0.226748	0.032798	0.186615	0	1.29621	1.11003	0.062349	0.042816	0.21124	0.307297	2.41994	0.0108401	0.957088	up
MSTRG.7911	ENSOARG00000005729		0	0	3.82941	0	0	0	0	57.6909	60.5689	0	46.8712	0	5.41183	0.0150201	1	up
MSTRG.8003	ENSOARG00000027002		0.098514	0.016146	0.139733	0.200335	0	0.076744	0.665544	0.604943	0.22724	0.02362	0.391814	0.482986	2.05765	0.00848935	0.839127	up
MSTRG.8007	SLC6A19		0.220137	0.976803	1.65915	0.241369	0.961161	0.548248	2.42546	4.05183	0.666295	0.259626	2.18237	2.53786	1.36133	0.033225	1	up
MSTRG.8025	SFRP2	secreted frizzled related protein 2 [Source:HGNC Symbol;Acc:HGNC:10777]	0.804343	2.0062	1.01329	0.76447	0.878646	1.11759	0.270164	0.717177	0.414523	0.717005	0.324735	0.671991	-1.08684	0.037677	1	down
MSTRG.8120	RAB33B		0.353246	0.179488	0.584343	1.04774	7.16811	0.475078	1.20604	0.449326	0.557122	0.25517	0.267306	0.479482	-1.61897	0.0287552	1	down
MSTRG.8189	ENSOARG00000015174		1e-05	94.6844	0	97.4413	0	0	0	0	0	0	0	0	-12.5066	1.5103e-06	0.00322922	down
MSTRG.8440			0.113948	42.3937	0	0.519729	0	0	0.021535	0	0.061918	0.318278	0.441013	0.812937	-4.69128	0.0109189	0.957088	down
MSTRG.8554			1.98982	1.28861	0.800114	1.32688	2.80574	0.184879	0.166356	0.2212	0.162059	1.19321	0.815191	0.979928	-1.25934	0.0431244	1	down
MSTRG.8577			0.015829	0.009492	0.02808	0.0143	0.003089	0.00375	0.169961	0.35983	0.022708	0.449612	0.034209	0	3.54407	0.000273496	0.0866324	up
MSTRG.8818	ISG20		8.16514	4.89687	6.51857	1.78759	3.70929	5.93092	29.9692	12.6159	7.14132	4.14257	9.78419	13.143	1.26427	0.00810994	0.833263	up
MSTRG.8889	SLC28A1		0.840629	0.687089	4.52841	1.02097	2.07368	2.48061	0.501664	5.17615	3.52714	4.70733	4.73388	5.63818	1.04462	0.0461851	1	up
MSTRG.9100	ENSOARG00000013821		1.05922	2.00949	0	0	0	0	0	0	0	0	0	0	-9.91045	3.34903e-05	0.0229141	down
MSTRG.9191	ENSOARG00000014375		1.71558	1.20365	1.98439	0.875083	1.34813	1.76598	10.158	5.29565	1.06429	1.36874	3.84272	3.33128	1.45221	0.000849221	0.206105	up
MSTRG.9193	ENSOARG00000014451		7.72521	3.49734	3.10503	10.7771	5.0757	43.7305	94.5128	38.7541	22.302	7.70094	22.0617	5.02071	1.31185	0.0377452	1	up
MSTRG.9194	ENSOARG00000014490		2.02008	1.84997	4.37561	3.56882	2.42953	10.1819	21.6234	16.5189	8.13009	2.62414	8.40972	6.42235	1.34097	0.00640819	0.755946	up
MSTRG.9212	GLRX5	glutaredoxin 5 [Source:HGNC Symbol;Acc:HGNC:20134]	3.46482	3.5576	3.5009	0.748891	0.270743	1.50257	2.66852	3.00961	18.0514	21.7843	2.48569	1.52772	1.91017	0.00621288	0.753697	up
MSTRG.9280	ENSOARG00000005499		0.874737	1.91776	2.91051	1.25119	3.38912	0.746721	3.52529	7.1233	0.931458	0.870529	5.40475	5.17598	1.02319	0.0464479	1	up
MSTRG.9354	ENSOARG00000026482		3.80228	0.741769	6.20549	0.885769	0.635628	3.25981	6.08149	9.50529	3.6903	19.4057	1.57029	1.604	1.41023	0.0169335	1	up
MSTRG.9356	IGHE	immunoglobulin heavy constant epsilon [Source:HGNC Symbol;Acc:HGNC:5522]	0.728571	0.658993	0.380226	0.569548	1.59902	0.483961	1.12385	0.21073	0.366209	12.0084	1.35572	0.668759	1.83218	0.0184043	1	up
MSTRG.9443	OXSR1		0	0	0	0	0	0	0	1.84819	0	0	0	26.7419	11.2865	1.44244e-05	0.0141282	up
MSTRG.9737	ENSOARG00000008494		0.28358	0.330194	132.574	128.559	0.544604	0.343936	0.315842	0.335397	0.401732	0.197142	0.213805	0.330672	-7.15303	8.01897e-08	0.000274329	down
MSTRG.9739	ENSOARG00000026658		0.093042	0.231201	0.243128	0.124274	0.117189	0.154302	0.417621	0.58881	0.185774	0.058784	0.554574	0.318013	1.10109	0.047408	1	up

## Sheet: EW26 vs CON26
Table S1-2. List and description of DEGs (EW26vs CON26)
Gene ID	Gene Name	Description	FPKM.EW26_1	FPKM.EW26_2	FPKM.EW26_3	FPKM.EW26_4	FPKM.EW26_5	FPKM.EW26_6	FPKM.C26_1	FPKM.C26_2	FPKM.C26_3	FPKM.C26_4	FPKM.C26_5	FPKM.C26_6	log2(FC)	P value	Q value	Regulation(EW vs CON)
MSTRG.10771	CCL19	C-C motif chemokine ligand 19 [Source:HGNC Symbol;Acc:HGNC:10617]	28.0715	17.3118	11.5303	8.50481	5.36387	13.6428	4.94945	6.68099	9.89403	3.87498	6.27991	3.17271	-1.05407	0.0173536	0.92231	down
MSTRG.12043	NYAP2		1.56359	3.33863	0.456644	4.83545	4.79906	4.52009	0.265488	0.079641	0.154246	0.558142	2.99741	0.309411	-1.31307	0.0135507	0.92231	down
MSTRG.12194	ENSOARG00000019826		0.139589	1.13048	0.244727	0.179547	0.988767	0.437723	1.77872	2.37031	9.60852	0.53757	4.22403	3.37003	1.40308	0.00691504	0.92231	up
MSTRG.13815			134.183	184.278	145.852	122.656	159.101	81.6548	54.6298	133.39	97.0214	37.6274	33.4386	9.94281	-1.52334	0.0193296	0.92231	down
MSTRG.14609	ENSOARG00000004880;ENSOARG00000004888		25.2346	113.137	2.92945	4.09299	2.52192	83.5519	2.64565	0.676938	1.70294	5.41245	1.15743	2.94499	-2.37871	0.0342686	0.92231	down
MSTRG.14753	CRAMP1;HN1L		0.28624	0.418623	3.32121	2.88085	0.44942	0.458251	4.76167	1.11251	2.7454	6.79911	1.48769	4.00422	1.01611	0.0443068	0.92231	up
MSTRG.16036	RAB11FIP1		0.053383	0.708164	0.023309	0.094954	2.4364	0.090538	3.67731	3.73274	4.58767	1.72181	3.79754	3.75654	1.66498	0.000381257	0.92231	up
MSTRG.16341	ASS1	argininosuccinate synthase 1 [Source:HGNC Symbol;Acc:HGNC:758]	12.196	31.3483	5.50386	15.5479	4.17355	21.3377	1.39638	7.28792	6.30036	3.76068	3.00467	6.90328	-1.32082	0.0260476	0.92231	down
MSTRG.1794	ENSOARG00000020495		2.6216	5.30055	1.25997	2.02175	5.11143	2.27187	2.51233	0.230034	1.09989	0.0559648	1.14599	1.1472	-1.02355	0.015478	0.92231	down
MSTRG.18314	CCND2		0	0	0	0	0	0	0	0	12.2591	13.3711	0.728189	10.9181	1.98973	0.0291212	0.92231	up
MSTRG.18427	ENSOARG00000016213		4.12674	20.5886	2.02374	5.85162	3.13722	26.0311	1.8064	2.17445	1.04345	2.7822	0.593253	2.0028	-1.60075	0.0175136	0.92231	down
MSTRG.19058	PRR15		1.24993	0.497005	3.77131	2.83583	0.505803	0.713786	3.77871	5.95012	7.09554	3.45079	2.53014	1.93953	1.04776	0.0182745	0.92231	up
MSTRG.20512	ENSOARG00000018183		8.3404	3.24745	9.31633	7.00818	12.5711	2.40816	0.718047	0.716242	0.9874	3.70381	6.03438	0.540683	-1.49786	0.012277	0.92231	down
MSTRG.21722	AGGF1		3.55234	5.81971	7.58985	4.05987	4.60447	6.3905	1.73354	0	0.570094	1.02389	4.01264	0.814884	-1.57768	0.0011531	0.92231	down
MSTRG.21727	ENSOARG00000011611		0	67.9034	122.091	110.512	0	0	0	0	0	0	0	0	-3.30852	0.0499042	0.92231	down
MSTRG.22347	DUOXA2	dual oxidase maturation factor 2 [Source:HGNC Symbol;Acc:HGNC:32698]	3.98236	35.4665	0.998528	1.79473	1.31319	15.1879	0.800004	0.634603	1.81134	0.387172	0.573637	0.343259	-1.76892	0.0325206	0.92231	down
MSTRG.22348	DUOX2	dual oxidase 2 precursor [Source:RefSeq peptide;Acc:NP_001177321]	5.54126	47.1736	1.44064	4.2095	1.71177	16.1884	1.67589	1.07522	1.6009	0.981464	1.58584	1.83438	-1.63304	0.0376375	0.92231	down
MSTRG.22892	ENSOARG00000011081		3.42484	3.6454	8.70482	1.03024	0.0770882	9.5528	1.14151	1.00354	0.333917	0.0679835	1.2801	0.943261	-1.23486	0.0493227	0.92231	down
MSTRG.24170	ENSOARG00000005360		0.437317	0.0154274	0.022773	0.0146661	0.00976811	0.0172753	2.49907	2.84225	2.4224	1.85964	1.91758	0.0491748	1.33602	0.00108263	0.92231	up
MSTRG.24683	ZBTB33	zinc finger and BTB domain containing 33 [Source:HGNC Symbol;Acc:HGNC:16682]	0.305855	0.295363	0.354351	0.0512645	0.0415153	0.204578	9.23607	0.909311	7.65445	3.58344	3.64097	3.82147	2.08119	0.000159758	0.92231	up
MSTRG.3081	CCL8	C-C motif chemokine ligand 8 [Source:HGNC Symbol;Acc:HGNC:10635]	6.55173	19.1677	3.04212	1.80116	3.97746	4.91355	3.82965	3.3426	1.65906	2.00067	1.02672	0.597756	-1.09158	0.0431998	0.92231	down
MSTRG.4066	SOCS3		9.70927	19.2447	3.88665	3.69245	2.96527	9.00195	6.28109	4.17229	2.73724	1.74717	2.29003	0.863565	-1.06301	0.0461523	0.92231	down
MSTRG.4224	GNA13		0	0	0	61.7896	0	55.4433	69.0372	62.7729	66.5692	63.1019	51.5358	56.723	3.99677	0.00931307	0.92231	up
MSTRG.5089	PGAM1	phosphoglycerate mutase 1 [Source:HGNC Symbol;Acc:HGNC:8888]	60.8786	53.8966	44.4429	37.2983	43.8432	29.2463	0	29.7313	0	30.0612	18.4295	23.0065	-2.35608	0.0411143	0.92231	down
MSTRG.5590	ENSOARG00000004995		0	0	0	0	0	0	0	3.53068	7.33434	0	4.16926	4.27775	1.66811	0.0116063	0.92231	up
MSTRG.6232	CES2	carboxylesterase 2 [Source:HGNC Symbol;Acc:HGNC:1864]	19.0562	8.76585	17.7861	19.3956	2.91608	11.4787	21.4471	25.9721	28.9292	18.2959	21.3233	31.7878	1.0208	0.0269705	0.92231	up
MSTRG.6324	CMTR2		0.142299	0.260518	0.141993	4.01594	5.04915	0.158582	6.39541	4.83178	3.86129	4.07473	4.50723	4.78706	1.53271	0.00956511	0.92231	up
MSTRG.811	RBM15	RNA binding motif protein 15 [Source:HGNC Symbol;Acc:HGNC:14959]	0.375217	0.511099	3.72303	4.8437	0.330261	0.178252	5.15806	5.98826	10.7877	0.305121	5.01679	6.17492	1.38611	0.0459785	0.92231	up
MSTRG.9244	ISG20		9.97425	24.4254	1.3656	3.43856	5.57378	9.89565	3.03516	1.90343	1.57217	2.71316	2.05722	4.34983	-1.1402	0.0492928	0.92231	down
